# Supplementary material for: Synthesis and Preclinical Evaluation of Two Novel 68Ga-Labeled Bispecific PSMA/FAP-Targeted Tracers with 2-Nal-Containing PSMA-Targeted Pharmacophore and Pyridine-Based FAP-Targeted Pharmacophore
Source: Molecules. 2024 Feb 9;29(4):800. doi: 10.3390/molecules29040800 (PMC10892057; doi:10.3390/molecules29040800)
Supplement: Supplementary file 1 [file molecules-29-00800-s001.zip]

Archive with 1 entries (1 files):
- molecules-2854182-supplementary.pdf
